# Supplementary material for: Decoding target discriminability and time pressure using eye and head movement features in a foraging search task
Source: Cogn Res Princ Implic. 2025 Aug 22;10:53. doi: 10.1186/s41235-025-00657-y (PMC12373606; doi:10.1186/s41235-025-00657-y)
Supplement: Supplementary file 4 — Additional file 4 [file 41235_2025_657_MOESM4_ESM.xlsx]

## Sheet: Sheet1
			4-Way Classification						Target Discriminability				Time Pressure
	Feature Rank		Eye & Head		Eye		Head		Eye		Head		Eye		Head
			M = 0.53		M = 0.51		M = 0.39		M = 0.70		M = 0.65		M = 0.76		M = 0.64
	1		Saccade Frequency		Saccade Frequency		Global Head Movement per Sec		Fixation Duration Proportion		Global Head Movement per Sec		Saccade Frequency		Avg Head Acceleration X
	2		Saccade Size per Sec		Saccade Size per Sec		Std Head Velocity X		Avg Eye Velocity X		Avg Head Velocity Z		Saccade Size per Sec		Std Head Velocity Z
	3		Fixation Duration Proportion		Fixation Duration Proportion		Avg Head Velocity X		Avg Eye Jerk X		Avg Head Fixation Duration		Avg Eye in Head Angle		Std Head Velocity X
	4		Avg Eye Acceleration X		Avg Eye Acceleration X		Avg Head Acceleration X		Fixation Frequency		Avg Head Jerk		Avg Eye Acceleration X		Head Amplitude per Sec
	5		Avg Eye Jerk X		Avg Saccade Size		Head Amplitude per Sec		Avg Eye Acceleration X		Head Movement Frequency		Avg Fixation Duration		Std Head Jerk X
	6		Avg Saccade Size		Avg Eye Jerk X		Head Fixation Frequency		Saccade Frequency		Head Fixation Duration Proportion		Average Eye to Gaze Proportion		Avg Head Fixation Duration
	7		Avg Head Acceleration X		Avg Eye in Head Angle		Avg Head Fixation Duration		Avg Saccade Size		Std Head Velocity X		Avg Eye Jerk X		Head Fixation Frequency
	8		Avg Eye in Head Angle		Avg Eye Acceleration		Avg Head Jerk		Saccade Size per Sec		Avg Head Velocity		Fixation Frequency		Avg Head Jerk X
	9		Avg Head Velocity X		Avg Eye Velocity Y		Avg Head Velocity X		Global Eye Movement per Sec		Avg Head Velocity X		Avg Eye Velocity		Avg Head Jerk
	10		Head Fixation Duration Proportion		Avg Eye Jerk		Avg Head Jerk X		Avg Eye Velocity Y		Avg Head Movement Size		Avg Eye Acceleration		Std Head Velocity Y
	Note. Avg = Average; Std = Standard Deviation; Sec = Second; See Table 1 for feature definitions
